# Supplementary material for: Strategies to Prevent Early and Late-Onset Group B Streptococcal Infection via Interventions in Pregnancy
Source: Pathogens. 2023 Feb 1;12(2):229. doi: 10.3390/pathogens12020229 (PMC9959229; doi:10.3390/pathogens12020229)
Supplement: Supplementary file 1 [file pathogens-12-00229-s001.zip]

Archive with 1 entries (1 files):
- pathogens-2088022 -SM.pdf
